# Supplementary material for: Using a rapid assessment methodology to identify and address immediate needs among low-income households with children during COVID-19
Source: PLoS One. 2020 Oct 1;15(10):e0240009. doi: 10.1371/journal.pone.0240009 (PMC7529270; doi:10.1371/journal.pone.0240009)
Supplement: S1 Data — (XLSX) [file pone.0240009.s001.xlsx]

## Sheet: Sheet1
reference	city	q2_1	q2_2	q2_3	q2_4	q2_5	q2_6	q2_7	q2_8	q2_9	q5_1	q5_2	q15	wic	snap	doubledollars	medicaid	medicare	freereducedmeals	chip	p_race	c_race	homelanguage	p_gender	children	elders	adults	totalinhome	p_age	fi
5970507	Houston, TX	Financial stability	My employment status will change in the near future	Availability of food	Affordability of food	Availability and/or affordability of housing	Did not check this option	Access to child care	Access to your clinic/doctor	Did not check this option	Often True	Often True	Fair	No	No	No	Yes	No	Yes	No	Mexican-American, Latino or Hispanic	Mexican-American, Latino or Hispanic	Most or only Spanish	Female	2	0	3	5	29	Food Insecure
5992299	Houston, TX	Financial stability	My employment status will change in the near future	Availability of food	Did not check this option	Did not check this option	Did not check this option	Did not check this option	Did not check this option	Did not check this option	Often True	Often True	Excellent	No	No	No	Yes	No	No	No	Mexican-American, Latino or Hispanic	Mexican-American, Latino or Hispanic	Most or only Spanish	Female	2		3	5	42	Food Insecure
5972102	Houston, TX	Financial stability	My employment status will change in the near future	Availability of food	Affordability of food	Availability and/or affordability of housing	Did not check this option	Did not check this option	Did not check this option	Other	Often True	Often True	Very good	No	Yes	No	Yes	No	Yes	No	Mexican-American, Latino or Hispanic	White, Caucasian, or Anglo	Most or only Spanish	Female	4		3	7	47	Food Insecure
6002080	Houston, TX	Financial stability	Did not check this option	Availability of food	Did not check this option	Availability and/or affordability of housing	Did not check this option	Did not check this option	Did not check this option	Other	Sometimes True	Sometimes True	Fair	Yes	No	No	Yes	No	Yes	No	Mexican-American, Latino or Hispanic	Mexican-American, Latino or Hispanic	Most or only Spanish	Female	3	0	2	5	34	Food Insecure
5967792	Houston, TX	Financial stability	My employment status will change in the near future	Availability of food	Affordability of food	Did not check this option	Did not check this option	Did not check this option	Did not check this option	Did not check this option	Often True	Sometimes True	Poor	Yes	No	No	No	No	No	No	Other	Other	Most or only Spanish	Male	5		4	9	33	Food Insecure
5972105	Houston, TX	Financial stability	My employment status will change in the near future	Did not check this option	Affordability of food	Did not check this option	Did not check this option	Did not check this option	Access to your clinic/doctor	Other	Sometimes True	Sometimes True	Poor	No	No	No	No	No	Yes	No	Mexican-American, Latino or Hispanic	Mexican-American, Latino or Hispanic	Both English and Spanish equally	Female	2		2	4	37	Food Insecure
5970132	Houston, TX	Financial stability	Did not check this option	Did not check this option	Did not check this option	Availability and/or affordability of housing	Did not check this option	Did not check this option	Did not check this option	Did not check this option	Sometimes True	Sometimes True	Fair	Yes	Yes	No	Yes	No	No	No	Mexican-American, Latino or Hispanic	Mexican-American, Latino or Hispanic	Both English and Spanish equally	Female	4	0	2	6	40	Food Insecure
5998549	Houston, TX	Financial stability	Did not check this option	Availability of food	Affordability of food	Did not check this option	Did not check this option	Did not check this option	Did not check this option	Did not check this option	Often True	Sometimes True	Good	Yes	No	No	Yes	No	Yes	No	Mexican-American, Latino or Hispanic	Mexican-American, Latino or Hispanic	Both English and Spanish equally	Female	3	0	2	5	31	Food Insecure
5990478	Houston, TX	Did not check this option	Did not check this option	Availability of food	Did not check this option	Did not check this option	Did not check this option	Did not check this option	Did not check this option	Did not check this option	Often True	Often True	Fair	No	No	No	Yes	No	No	No	Mexican-American, Latino or Hispanic	Mexican-American, Latino or Hispanic	Most or only Spanish	Female	3		3	6	25	Food Insecure
5971755	Houston, TX	Financial stability	My employment status will change in the near future	Availability of food	Affordability of food	Did not check this option	Did not check this option	Did not check this option	Access to your clinic/doctor	Did not check this option	Sometimes True	Sometimes True	Very good	Yes	Yes	No	No	No	Yes	Yes	Mexican-American, Latino or Hispanic	Mexican-American, Latino or Hispanic	Most or only Spanish	Female	3	0	3	6	31	Food Insecure
5990742	Houston, TX	Financial stability	Did not check this option	Availability of food	Affordability of food	Availability and/or affordability of housing	Access to reliable transportation	Access to child care	Access to your clinic/doctor	Did not check this option	Often True	Often True	Fair	No	No	No	Yes	No	Yes	No	Mexican-American, Latino or Hispanic	Mexican-American, Latino or Hispanic	Both English and Spanish equally	Female	6	0	3	9	34	Food Insecure
5993035	Houston, TX	Financial stability	Did not check this option	Availability of food	Affordability of food	Availability and/or affordability of housing	Did not check this option	Did not check this option	Did not check this option	Did not check this option	Often True	Often True	Very good	No	No	No	No	No	Yes	Yes	Mexican-American, Latino or Hispanic	Mexican-American, Latino or Hispanic	Most or only Spanish	Female	2	1	2	5	39	Food Insecure
5986405	Houston, TX	Financial stability	My employment status will change in the near future	Availability of food	Affordability of food	Did not check this option	Did not check this option	Did not check this option	Did not check this option	Did not check this option	Often True	Often True	Good	No	No	No	No	No	No	No	Mexican-American, Latino or Hispanic	Mexican-American, Latino or Hispanic	Both English and Spanish equally	Female	2	1	2	5	34	Food Insecure
5970344	Houston, TX	Financial stability	Did not check this option	Availability of food	Affordability of food	Availability and/or affordability of housing	Did not check this option	Did not check this option	Did not check this option	Other	Often True	Often True	Good	No	No	No	No	No	No	No	Mexican-American, Latino or Hispanic	Mexican-American, Latino or Hispanic	Both English and Spanish equally	Female	2	0	4	6	49	Food Insecure
5989146	Houston, TX	Did not check this option	My employment status will change in the near future	Did not check this option	Affordability of food	Did not check this option	Did not check this option	Did not check this option	Access to your clinic/doctor	Did not check this option	Sometimes True	Sometimes True	Good	No	No	No	Yes	No	Yes	No	Mexican-American, Latino or Hispanic	Mexican-American, Latino or Hispanic	Most or only Spanish	Female	2	0	2	4	34	Food Insecure
5988910	Houston, TX	Financial stability	My employment status will change in the near future	Availability of food	Did not check this option	Did not check this option	Did not check this option	Did not check this option	Did not check this option	Did not check this option	Often True	Often True	Fair	No	No	No	No	No	Yes	No	Mexican-American, Latino or Hispanic	Mexican-American, Latino or Hispanic	Both English and Spanish equally	Female	4		3	7	40	Food Insecure
5990831	Houston, TX	Financial stability	Did not check this option	Availability of food	Did not check this option	Availability and/or affordability of housing	Access to reliable transportation	Did not check this option	Did not check this option	Did not check this option	Sometimes True	Sometimes True	Fair	No	Yes	No	Yes	No	Yes	No	Mexican-American, Latino or Hispanic	Mexican-American, Latino or Hispanic	Most or only English	Female	5		2	7	28	Food Insecure
5991085	Houston, TX	Financial stability	My employment status will change in the near future	Availability of food	Affordability of food	Did not check this option	Did not check this option	Did not check this option	Access to your clinic/doctor	Did not check this option	Often True	Often True	Good	No	No	No	No	Yes	Yes	No	Asian (Chinese, Indian, or another Asian country)	White, Caucasian, or Anglo	Other language	Female	3	1	1	5	40	Food Insecure
5978585	Houston, TX	Financial stability	Did not check this option	Availability of food	Affordability of food	Availability and/or affordability of housing	Did not check this option	Did not check this option	Access to your clinic/doctor	Did not check this option	Often True	Often True	Poor	No	No	No	No	No	No	No	Black or African American	Black or African American	Most or only Spanish	Female	3		1	4	34	Food Insecure
5970742	Houston, TX	Financial stability	Did not check this option	Availability of food	Did not check this option	Availability and/or affordability of housing	Did not check this option	Did not check this option	Did not check this option	Did not check this option	Often True	Often True	Poor	No	No	No	No	No	Yes	Yes	Mexican-American, Latino or Hispanic	Mexican-American, Latino or Hispanic	Both English and Spanish equally	Female	2	0	2	4	55	Food Insecure
5995481	Houston, TX	Financial stability	My employment status will change in the near future	Availability of food	Affordability of food	Did not check this option	Did not check this option	Did not check this option	Did not check this option	Did not check this option	Sometimes True	Sometimes True	Fair	No	No	No	Yes	No	Yes	No	Black or African American	Black or African American	Most or only English	Female	2		2	4	58	Food Insecure
5971110	Houston, TX	Financial stability	My employment status will change in the near future	Availability of food	Affordability of food	Availability and/or affordability of housing	Did not check this option	Did not check this option	Access to your clinic/doctor	Did not check this option	Often True	Sometimes True	Good	No	No	No	No	Yes	Yes	No	Mexican-American, Latino or Hispanic	Mexican-American, Latino or Hispanic	Most or only Spanish	Female	2	0	2	4	30	Food Insecure
6008368	Houston, TX	Did not check this option	My employment status will change in the near future	Availability of food	Affordability of food	Did not check this option	Did not check this option	Did not check this option	Did not check this option	Did not check this option	Often True	Often True	Good	No	Yes	No	Yes	No	Yes	No	Mexican-American, Latino or Hispanic	Mexican-American, Latino or Hispanic	Most or only Spanish	Female	4	0	2	6	33	Food Insecure
5992989	Houston, TX	Financial stability	Did not check this option	Availability of food	Affordability of food	Did not check this option	Did not check this option	Did not check this option	Did not check this option	Did not check this option	Sometimes True	Sometimes True	Fair	No	No	No	No	No	Yes	No	Mexican-American, Latino or Hispanic	Mexican-American, Latino or Hispanic	Both English and Spanish equally	Female	8	0	4	12	46	Food Insecure
5971889	Houston, TX	Financial stability	Did not check this option	Availability of food	Affordability of food	Availability and/or affordability of housing	Did not check this option	Did not check this option	Did not check this option	Did not check this option	Often True	Often True	Poor	No	No	No	No	No	Yes	No	Mexican-American, Latino or Hispanic	Mexican-American, Latino or Hispanic	Most or only Spanish	Female	3		2	5	31	Food Insecure
5972732	Houston, TX	Did not check this option	Did not check this option	Did not check this option	Affordability of food	Did not check this option	Did not check this option	Did not check this option	Did not check this option	Did not check this option	Often True	Sometimes True	Poor	Yes	No	No	Yes	Yes	No	No	Mexican-American, Latino or Hispanic	Mexican-American, Latino or Hispanic	Most or only Spanish	Female	3		2	5	33	Food Insecure
5982786	Houston, TX	Financial stability	Did not check this option	Availability of food	Affordability of food	Did not check this option	Did not check this option	Access to child care	Did not check this option	Did not check this option	Sometimes True	Often True	Very good	No	Yes	No	Yes	No	Yes	No	Mexican-American, Latino or Hispanic	Mexican-American, Latino or Hispanic	Both English and Spanish equally	Female	2		2	4	21	Food Insecure
6000863	Houston, TX	Financial stability	My employment status will change in the near future	Availability of food	Affordability of food	Availability and/or affordability of housing	Access to reliable transportation	Access to child care	Access to your clinic/doctor	Did not check this option	Often True	Often True	Poor	Yes	Yes	No	Yes	No	Yes	No		Mexican-American, Latino or Hispanic	Most or only Spanish	Female	3		1	4	30	Food Insecure
5990670	Houston, TX	Financial stability	My employment status will change in the near future	Availability of food	Did not check this option	Availability and/or affordability of housing	Did not check this option	Did not check this option	Access to your clinic/doctor	Other	Often True	Sometimes True	Very good	Yes	Yes	No	Yes	No	Yes	No	Mexican-American, Latino or Hispanic	Mexican-American, Latino or Hispanic	Most or only English	Female	8	0	4	12	46	Food Insecure
5975120	Houston, TX	Financial stability	Did not check this option	Did not check this option	Did not check this option	Did not check this option	Did not check this option	Did not check this option	Did not check this option	Did not check this option	Often True	Often True	Poor	Yes	No	No	Yes	No	No	No	Mexican-American, Latino or Hispanic	Mexican-American, Latino or Hispanic	Most or only Spanish	Female	2		4	6	22	Food Insecure
5969915	Houston, TX	Financial stability	My employment status will change in the near future	Availability of food	Did not check this option	Did not check this option	Did not check this option	Access to child care	Did not check this option	Did not check this option	Often True	Often True	Good	Yes	Yes	No	Yes	No	No	No	Mexican-American, Latino or Hispanic	Mexican-American, Latino or Hispanic	Most or only Spanish	Female	4	0	2	6	43	Food Insecure
5992055	Houston, TX	Financial stability	Did not check this option	Did not check this option	Did not check this option	Availability and/or affordability of housing	Did not check this option	Did not check this option	Did not check this option	Did not check this option	Often True	Sometimes True	Fair	No	Yes	No	Yes	No	Yes	No	Mexican-American, Latino or Hispanic	Mexican-American, Latino or Hispanic	Most or only Spanish	Female	3		2	5	47	Food Insecure
5991042	Houston, TX	Financial stability	Did not check this option	Availability of food	Did not check this option	Availability and/or affordability of housing	Did not check this option	Did not check this option	Access to your clinic/doctor	Did not check this option	Sometimes True	Often True	Good	No	No	No	No	No	Yes	No	Mexican-American, Latino or Hispanic	Mexican-American, Latino or Hispanic	Most or only Spanish	Female	2	0	2	4	27	Food Insecure
5970248	Houston, TX	Financial stability	Did not check this option	Availability of food	Did not check this option	Did not check this option	Did not check this option	Did not check this option	Access to your clinic/doctor	Did not check this option	Often True	Often True	Fair	No	No	No	No	No	Yes	Yes	Mexican-American, Latino or Hispanic	Mexican-American, Latino or Hispanic	Both English and Spanish equally	Female	3	0	2	5	31	Food Insecure
5989495	Houston, TX	Did not check this option	Did not check this option	Did not check this option	Affordability of food	Did not check this option	Did not check this option	Did not check this option	Did not check this option	Did not check this option	Sometimes True	Often True	Good	No	No	No	Yes	No	Yes	No	Black or African American	Black or African American	Most or only English	Female	3		1	4	43	Food Insecure
5991401	Houston, TX	Financial stability	My employment status will change in the near future	Availability of food	Affordability of food	Availability and/or affordability of housing	Did not check this option	Did not check this option	Did not check this option	Did not check this option	Often True	Sometimes True	Excellent	No	No	No	Yes	No	Yes	No	Mexican-American, Latino or Hispanic	Mexican-American, Latino or Hispanic	Both English and Spanish equally	Female	4	0	2	6	30	Food Insecure
5998722	Houston, TX	Financial stability	Did not check this option	Availability of food	Affordability of food	Availability and/or affordability of housing	Did not check this option	Did not check this option	Access to your clinic/doctor	Other	Often True	Often True	Fair	Yes	No	No	Yes	No	Yes	No	Other	Mexican-American, Latino or Hispanic	Most or only Spanish	Female	3	0	2	5	34	Food Insecure
5972095	Houston, TX	Financial stability	Did not check this option	Availability of food	Affordability of food	Did not check this option	Did not check this option	Did not check this option	Did not check this option	Did not check this option	Often True	Often True	Fair	No	No	No	No	No	Yes	No	Mexican-American, Latino or Hispanic	Mexican-American, Latino or Hispanic	Most or only Spanish	Female	1		4	5	42	Food Insecure
5970053	Houston, TX	Financial stability	My employment status will change in the near future	Availability of food	Affordability of food	Did not check this option	Did not check this option	Did not check this option	Did not check this option	Did not check this option	Often True	Often True	Excellent	No	Yes	No	Yes	No	Yes	No	Mexican-American, Latino or Hispanic	Mexican-American, Latino or Hispanic	Most or only Spanish	Female	1	0	2	3	38	Food Insecure
5990898	Houston, TX	Financial stability	My employment status will change in the near future	Availability of food	Affordability of food	Availability and/or affordability of housing	Did not check this option	Access to child care	Did not check this option	Did not check this option	Sometimes True	Sometimes True	Good	No	No	No	No	No	Yes	No	Mexican-American, Latino or Hispanic	Mexican-American, Latino or Hispanic	Both English and Spanish equally	Female	1		3	4	34	Food Insecure
5968801	Houston, TX	Financial stability	Did not check this option	Availability of food	Did not check this option	Did not check this option	Did not check this option	Did not check this option	Did not check this option	Did not check this option	Often True	Often True	Fair	Yes	No	No	Yes	No	No	No	Mexican-American, Latino or Hispanic	Mexican-American, Latino or Hispanic	Most or only Spanish	Female	2		2	4		Food Insecure
5991267	Houston, TX	Financial stability	My employment status will change in the near future	Availability of food	Affordability of food	Availability and/or affordability of housing	Did not check this option	Access to child care	Access to your clinic/doctor	Other	Often True	Often True	Good	No	Yes	No	Yes	No	Yes	No	Asian (Chinese, Indian, or another Asian country)	Asian (Chinese, Indian, or another Asian country)	Other language	Female	3	2	1	6	39	Food Insecure
5969834	Houston, TX	Financial stability	Did not check this option	Did not check this option	Did not check this option	Availability and/or affordability of housing	Did not check this option	Did not check this option	Did not check this option	Other	Sometimes True	Sometimes True	Fair	No	Yes	No	No	No	Yes	No	Mexican-American, Latino or Hispanic	Mexican-American, Latino or Hispanic	Most or only Spanish	Female	4	0	1	5	36	Food Insecure
5969838	Houston, TX	Financial stability	My employment status will change in the near future	Availability of food	Did not check this option	Availability and/or affordability of housing	Did not check this option	Did not check this option	Access to your clinic/doctor	Did not check this option	Often True	Often True	Fair	No	No	No	No	No	Yes	Yes	Mexican-American, Latino or Hispanic	Mexican-American, Latino or Hispanic	Most or only Spanish	Male	1	0	2	3	33	Food Insecure
5991322	Houston, TX	Financial stability	My employment status will change in the near future	Availability of food	Affordability of food	Availability and/or affordability of housing	Did not check this option	Access to child care	Access to your clinic/doctor	Did not check this option	Often True	Sometimes True	Excellent	No	No	No	No	No	Yes	No	Black or African American	Black or African American	Most or only English	Female	3		2	5		Food Insecure
5970426	Houston, TX	Financial stability	My employment status will change in the near future	Availability of food	Did not check this option	Did not check this option	Did not check this option	Did not check this option	Did not check this option	Did not check this option	Often True	Often True	Good	No	No	No	No	No	Yes	No	Mexican-American, Latino or Hispanic	Mexican-American, Latino or Hispanic	Most or only Spanish	Female	2	0	2	4	36	Food Insecure
5985047	Houston, TX	Financial stability	My employment status will change in the near future	Availability of food	Affordability of food	Availability and/or affordability of housing	Did not check this option	Did not check this option	Did not check this option	Did not check this option	Sometimes True	Sometimes True	Good	Yes	Yes	No	Yes	No	Yes	No	Mexican-American, Latino or Hispanic	Mexican-American, Latino or Hispanic	Most or only Spanish	Female	3		2	5	39	Food Insecure
5999426	Houston, TX	Financial stability	Did not check this option	Did not check this option	Affordability of food	Availability and/or affordability of housing	Did not check this option	Did not check this option	Did not check this option	Did not check this option	Sometimes True	Sometimes True	Very good	Yes	Yes	No	Yes	No	No	No	Mexican-American, Latino or Hispanic	Mexican-American, Latino or Hispanic	Most or only Spanish	Female	2	0	2	4	32	Food Insecure
5972157	Houston, TX	Did not check this option	Did not check this option	Availability of food	Did not check this option	Did not check this option	Did not check this option	Did not check this option	Did not check this option	Did not check this option	Never True	Sometimes True	Very good	No	No	No	No	No	Yes	No	Mexican-American, Latino or Hispanic	Mexican-American, Latino or Hispanic	Most or only Spanish	Female	2		2	4	26	Food Insecure
5970784	Houston, TX	Did not check this option	Did not check this option	Availability of food	Did not check this option	Did not check this option	Did not check this option	Did not check this option	Did not check this option	Did not check this option	Often True	Often True	Poor	No	No	No	Yes	No	Yes	No	Mexican-American, Latino or Hispanic	Mexican-American, Latino or Hispanic	Both English and Spanish equally	Female	2		2	4	29	Food Insecure
6017577	Houston, TX	Financial stability	My employment status will change in the near future	Availability of food	Affordability of food	Availability and/or affordability of housing	Did not check this option	Did not check this option	Did not check this option	Did not check this option	Often True	Often True	Very good	No	No	No	No	No	Yes	Yes			Other language	Female	3		3	6		Food Insecure
5980866	Houston, TX	Financial stability	My employment status will change in the near future	Availability of food	Did not check this option	Availability and/or affordability of housing	Did not check this option	Did not check this option	Did not check this option	Did not check this option	Sometimes True	Sometimes True	Good	Yes	No	No	Yes	No	Yes	No	Mexican-American, Latino or Hispanic	Mexican-American, Latino or Hispanic	Most or only Spanish	Female	3	0	2	5	36	Food Insecure
5967879	Houston, TX	Financial stability	My employment status will change in the near future	Availability of food	Affordability of food	Availability and/or affordability of housing	Did not check this option	Did not check this option	Access to your clinic/doctor	Did not check this option	Often True	Often True	Poor	Yes	No	No	Yes	No	Yes	No	Mexican-American, Latino or Hispanic	Mexican-American, Latino or Hispanic	Most or only Spanish	Female	4	0	2	6	37	Food Insecure
5983807	Houston, TX	Financial stability	Did not check this option	Availability of food	Affordability of food	Did not check this option	Did not check this option	Did not check this option	Did not check this option	Did not check this option	Often True	Often True	Fair	Yes	Yes	No	Yes	No	Yes	No	Mexican-American, Latino or Hispanic	Other	Most or only Spanish	Female	3		1	4	28	Food Insecure
5998931	Dallas, TX	Financial stability	My employment status will change in the near future	Availability of food	Affordability of food	Availability and/or affordability of housing	Access to reliable transportation	Access to child care	Access to your clinic/doctor	Other	Often True	Often True	Fair	Yes	Yes	No	Yes	No	Yes	No	Mexican-American, Latino or Hispanic	Mexican-American, Latino or Hispanic	Most or only English	Female	6		2	8	35	Food Insecure
5967980	Dallas, TX	Financial stability	Did not check this option	Availability of food	Affordability of food	Did not check this option	Did not check this option	Did not check this option	Did not check this option	Did not check this option	Often True	Often True	Excellent	Yes	Yes	No	Yes	No	Yes	No	Mexican-American, Latino or Hispanic	Mexican-American, Latino or Hispanic	Most or only Spanish	Female	4		2	6	33	Food Insecure
5969556	Dallas, TX	Financial stability	Did not check this option	Did not check this option	Affordability of food	Availability and/or affordability of housing	Did not check this option	Did not check this option	Access to your clinic/doctor	Did not check this option	Often True	Often True	Good	No	No	No	No	No	No	Yes	Mexican-American, Latino or Hispanic	Mexican-American, Latino or Hispanic	Both English and Spanish equally	Female	3	0	3	6	33	Food Insecure
5988758	Dallas, TX	Did not check this option	Did not check this option	Availability of food	Affordability of food	Availability and/or affordability of housing	Did not check this option	Did not check this option	Access to your clinic/doctor	Did not check this option	Often True	Often True	Fair	No	No	No	Yes	No	Yes	No	Black or African American	Black or African American	Most or only English	Female	1	0	3	4	53	Food Insecure
5973473	Dallas, TX	Financial stability	My employment status will change in the near future	Availability of food	Affordability of food	Did not check this option	Did not check this option	Did not check this option	Did not check this option	Did not check this option	Often True	Often True	Good	No	No	No	No	No	Yes	No	Mexican-American, Latino or Hispanic	Mexican-American, Latino or Hispanic	Both English and Spanish equally	Female	1		2	3	38	Food Insecure
6011548	Dallas, TX	Financial stability	Did not check this option	Availability of food	Did not check this option	Did not check this option	Did not check this option	Did not check this option	Did not check this option	Did not check this option	Often True	Sometimes True	Fair	No	No	No	Yes	No	Yes	No	Mexican-American, Latino or Hispanic	Mexican-American, Latino or Hispanic	Most or only Spanish	Female	4	0	2	6		Food Insecure
6011713	Florida	Did not check this option	Did not check this option	Did not check this option	Affordability of food	Did not check this option	Did not check this option	Did not check this option	Access to your clinic/doctor	Did not check this option	Sometimes True	Sometimes True	Good	No	No	No	No	No	Yes	No	Mexican-American, Latino or Hispanic	Mexican-American, Latino or Hispanic	Most or only Spanish	Female	2	0	3	5	44	Food Insecure
5996371	Florida	Did not check this option	My employment status will change in the near future	Availability of food	Did not check this option	Availability and/or affordability of housing	Access to reliable transportation	Did not check this option	Access to your clinic/doctor	Did not check this option	Often True	Often True	Fair	No	No	No	No	No	Yes	No	Mexican-American, Latino or Hispanic	Mexican-American, Latino or Hispanic	Most or only Spanish	Female	2	0	3	5	37	Food Insecure
5971696	Florida	Financial stability	Did not check this option	Availability of food	Affordability of food	Availability and/or affordability of housing	Did not check this option	Did not check this option	Access to your clinic/doctor	Did not check this option	Sometimes True	Sometimes True	Fair	Yes	No	No	No	No	No	No	Mexican-American, Latino or Hispanic	Mexican-American, Latino or Hispanic	Most or only Spanish	Female	3	0	2	5	23	Food Insecure
5968619	Florida	Financial stability	My employment status will change in the near future	Availability of food	Affordability of food	Availability and/or affordability of housing	Access to reliable transportation	Did not check this option	Access to your clinic/doctor	Other	Often True	Often True	Poor	No	No	No	No	No	Yes	No	Mexican-American, Latino or Hispanic	Mexican-American, Latino or Hispanic	Most or only Spanish	Female	2		2	4	31	Food Insecure
6003970	Prince George's County, MD	Financial stability	Did not check this option	Availability of food	Affordability of food	Availability and/or affordability of housing	Access to reliable transportation	Did not check this option	Access to your clinic/doctor	Did not check this option	Often True	Often True	Excellent	No	No	No	No	Yes	Yes	No	Mexican-American, Latino or Hispanic	Mexican-American, Latino or Hispanic	Most or only Spanish	Female				0		Food Insecure
5988280	Prince George's County, MD	Financial stability	My employment status will change in the near future	Availability of food	Did not check this option	Did not check this option	Did not check this option	Did not check this option	Did not check this option	Did not check this option	Often True	Often True	Excellent	No	No	No	No	No	Yes	Yes	Mexican-American, Latino or Hispanic	Mexican-American, Latino or Hispanic	Most or only Spanish	Female				0		Food Insecure
5971285	Prince George's County, MD	Financial stability	Did not check this option	Availability of food	Affordability of food	Did not check this option	Did not check this option	Did not check this option	Did not check this option	Did not check this option	Often True	Often True	Excellent	Yes	Yes	No	No	No	Yes	Yes	Mexican-American, Latino or Hispanic	Other	Both English and Spanish equally	Female				0		Food Insecure
5971651	Prince George's County, MD	Financial stability	Did not check this option	Availability of food	Affordability of food	Did not check this option	Did not check this option	Did not check this option	Did not check this option	Did not check this option	Often True	Often True	Good	No	No	No	No	Yes	Yes	No	Mexican-American, Latino or Hispanic	Mexican-American, Latino or Hispanic	Most or only Spanish	Female				0		Food Insecure
5969008	Prince George's County, MD	Did not check this option	Did not check this option	Did not check this option	Did not check this option	Did not check this option	Did not check this option	Did not check this option	Did not check this option	Did not check this option	Often True	Sometimes True	Good						Yes		Mexican-American, Latino or Hispanic	Mexican-American, Latino or Hispanic	Both English and Spanish equally	Female				0		Food Insecure
5971439	Prince George's County, MD	Financial stability	Did not check this option	Did not check this option	Did not check this option	Did not check this option	Did not check this option	Did not check this option	Did not check this option	Did not check this option	Often True	Often True	Poor	No	No	No	No	No	Yes	No	Mexican-American, Latino or Hispanic	Mexican-American, Latino or Hispanic	Most or only Spanish	Female				0		Food Insecure
5971052	Prince George's County, MD	Financial stability	Did not check this option	Availability of food	Affordability of food	Availability and/or affordability of housing	Access to reliable transportation	Did not check this option	Did not check this option	Did not check this option	Often True	Often True	Fair	No	No	No	No	No	Yes	No	Mexican-American, Latino or Hispanic	Mexican-American, Latino or Hispanic	Both English and Spanish equally	Female				0		Food Insecure
